# Supplementary material for: Comparison of Genotype II African Swine Fever Virus Strain SY18 Challenge Models
Source: Viruses. 2023 Mar 27;15(4):858. doi: 10.3390/v15040858 (PMC10142125; doi:10.3390/v15040858)
Supplement: Supplementary file 1 [file viruses-15-00858-s001.zip]

Archive with 1 entries (1 files):
- viruses-2251947-supplementary.pdf
